# Supplementary material for: Evaluating viral inactivation in the liquid waste stream from a viral total nucleic acid extraction kit for safe disposal
Source: Biosaf Health. 2025 Sep 1;7(5):275–80. doi: 10.1016/j.bsheal.2025.09.001 (PMC12624542; doi:10.1016/j.bsheal.2025.09.001)
Supplement: Supplementary Data 2 [file mmc2.xlsx]

## Sheet: README
	Variables are defined as follows: Column "Sample_Name" contain the type of sample: "Waste_control" is liquid waste from the viral total nucleic acid kit without MS2 added, processed through centricon. "Waste_spiked" is liquid waste from the viral total nucleic acid kit with MS2 added, processed through centrion. "Iso_Control" is isotonic buffer without MS2 added, processed through centricon. "Iso…

## Sheet: Table S2 Raw_Counts
Sample_Name	Time_hours	Count	Dilution	Volume_Plated_uL	Conc_PFU_mL	LOD	Biological_Replicate	Technical_Plate_Replicate2
Waste_Control	0.333333	0	1	100	10	10	1	A
Waste_Spiked	0.333333	3	100	5	60000	20000	1	A
Waste_Spiked	0.333333	7	100	5	140000	20000	1	B
Iso_Control	0.333333	0	1	100	10	10	1	A
Iso_Spiked	0.333333	1	10000000	5	2000000000	2000000000	1	A
Iso_Spiked	0.333333	1	10000000	5	2000000000	2000000000	1	B
Positive	0.333333	6	1000000	5	1200000000	200000000	1	A
NTC	0.333333	0	1	100	10	10	1	A
Waste_Control	0.333333	0	1	100	10	10	2	A
Waste_Spiked	0.333333	1	100	5	20000	20000	2	A
Waste_Spiked	0.333333	1	1000	5	200000	200000	2	B
Iso_Control	0.333333	0	1	100	10	10	2	A
Iso_Spiked	0.333333	2	10000000	5	4000000000	2000000000	2	A
Iso_Spiked	0.333333	1	10000000	5	2000000000	2000000000	2	B
Positive	0.333333	1	1000000	5	200000000	200000000	2	A
NTC	0.333333	0	1	100	10	10	2	A
Waste_Control	0.333333	0	1	100	10	10	3	A
Waste_Spiked	0.333333	2	1000	5	400000	200000	3	A
Waste_Spiked	0.333333	1	1000	5	200000	200000	3	B
Iso_Control	0.333333	0	1	100	10	10	3	A
Iso_Spiked	0.333333	5	1000000	5	1000000000	200000000	3	A
Iso_Spiked	0.333333	3	10000000	5	6000000000	2000000000	3	B
Positive	0.333333	14	100000	5	280000000	20000000	3	A
NTC	0.333333	0	1	100	10	10	3	A
Waste_Control	3	0	1	100	10	10	1	A
Waste_Spiked	3	47	1	100	470	10	1	A
Iso_Control	3	0	1	100	10	10	1	A
Iso_Spiked	3	3	1000000	5	600000000	200000000	1	A
Iso_Spiked	3	2	1000000	5	400000000	200000000	1	B
Positive	3	6	100000	5	120000000	20000000	1	A
NTC	3	0	1	100	10	10	1	A
Waste_Control	3	0	1	100	10	10	2	A
Waste_Spiked	3	17	1	100	170	10	2	A
Iso_Control	3	0	1	100	10	10	2	A
Iso_Spiked	3	6	1000000	5	1200000000	200000000	2	A
Iso_Spiked	3	7	1000000	5	1400000000	200000000	2	B
Positive	3	14	100000	5	280000000	20000000	2	A
NTC	3	0	1	100	10	10	2	A
Waste_Control	3	0	1	100	10	10	3	A
Waste_Spiked	3	42	1	100	420	10	3	A
Iso_Control	3	0	1	100	10	10	3	A
Iso_Spiked	3	1	1000000	5	200000000	200000000	3	A
Iso_Spiked	3	2	1000000	5	400000000	200000000	3	B
Positive	3	14	10000	5	28000000	2000000	3	A
NTC	3	0	1	100	10	10	3	A
Waste_Control	6	0	1	100	10	10	1	A
Waste_Spiked	6	3	1	100	30	10	1	A
Iso_Control	6	0	1	100	10	10	1	A
Iso_Spiked	6	3	100000	5	60000000	20000000	1	A
Iso_Spiked	6	5	100000	5	100000000	20000000	1	B
Positive	6	1	1000000	5	200000000	200000000	1	A
NTC	6	0	1	100	10	10	1	A
Waste_Control	6	0	1	100	10	10	2	A
Waste_Spiked	6	0	1	100	10	10	2	A
Iso_Control	6	0	1	100	10	10	2	A
Iso_Spiked	6	1	10000000	5	2000000000	2000000000	2	A
Iso_Spiked	6	2	10000000	5	4000000000	2000000000	2	B
Positive	6	1	1000000	5	200000000	200000000	2	A
NTC	6	0	1	100	10	10	2	A
Waste_Control	6	0	1	100	10	10	3	A
Waste_Spiked	6	0	1	100	10	10	3	A
Iso_Control	6	0	1	100	10	10	3	A
Iso_Spiked	6	5	1000000	5	1000000000	200000000	3	A
Iso_Spiked	6	3	1000000	5	600000000	200000000	3	B
Positive	6	3	1000000	5	600000000	200000000	3	A
NTC	6	0	1	100	10	10	3	A
Waste_Control	24	0	1	100	10	10	1	A
Waste_Spiked	24	0	1	100	10	10	1	A
Iso_Control	24	0	1	100	10	10	1	A
Iso_Spiked	24	3	10000000	5	6000000000	2000000000	1	A
Iso_Spiked	24	7	10000000	5	14000000000	2000000000	1	B
Positive	24	2	10000000	5	4000000000	2000000000	1	A
NTC	24	0	1	100	10	10	1	A
Waste_Control	24	0	1	100	10	10	2	A
Waste_Spiked	24	0	1	100	10	10	2	A
Iso_Control	24	0	1	100	10	10	2	A
Iso_Spiked	24	3	1000000	5	600000000	200000000	2	A
Iso_Spiked	24	8	1000000	5	1600000000	200000000	2	B
Positive	24	3	1000000	5	600000000	200000000	2	A
NTC	24	0	1	100	10	10	2	A
Waste_Control	24	0	1	100	10	10	3	A
Waste_Spiked	24	0	1	100	10	10	3	A
Iso_Control	24	0	1	100	10	10	3	A
Iso_Spiked	24	11	1000000	5	2200000000	200000000	3	A
Iso_Spiked	24	11	1000000	5	2200000000	200000000	3	B
Positive	24	5	1000000	5	1000000000	200000000	3	A
NTC	24	0	1	100	10	10	3	A

## Sheet: Pivot
	Column Labels
	0.333333		3		6		24		Total Average of Conc_PFU_mL	Total StdDev of Conc_PFU_mL
Row Labels	Average of Conc_PFU_mL	StdDev of Conc_PFU_mL	Average of Conc_PFU_mL	StdDev of Conc_PFU_mL	Average of Conc_PFU_mL	StdDev of Conc_PFU_mL	Average of Conc_PFU_mL	StdDev of Conc_PFU_mL
Iso_Spiked	2.83333e+09	1.83485e+09	700000000	4.85798e+08	1.29333e+09	1.50581e+09	4.43333e+09	5.03336e+09	2315000000	2.99617e+09
1	2000000000	0	500000000	1.41421e+08	80000000	2.82843e+07	10000000000	5.65685e+09	3145000000	4.80187e+09
2	3000000000	1.41421e+09	1300000000	1.41421e+08	3000000000	1.41421e+09	1100000000	7.07107e+08	2100000000	1.25584e+09
3	3500000000	3.53553e+09	300000000	1.41421e+08	800000000	2.82843e+08	2200000000	0	1700000000	1.89435e+09
Waste_Spiked	170000	134313	353.333	160.728	16.6667	11.547	10	0	68076	117742
1	100000	56568.5	470	#DIV/0!	30	#DIV/0!	10	#DIV/0!	40102	61561.7
2	110000	127279	170	#DIV/0!	10	#DIV/0!	10	#DIV/0!	44038	87611.8
3	300000	141421	420	#DIV/0!	10	#DIV/0!	10	#DIV/0!	120088	178812
Grand Total	1.41675e+09	1.92858e+09	4.66667e+08	5.19615e+08	8.62222e+08	1.35475e+09	2.95556e+09	4.55497e+09	1.42464e+09	2.59523e+09

## Sheet: Table S3 Calculations
	Column Labels
	0.333333	3	6	24
Row Labels	Average of Conc_PFU_mL	Average of Conc_PFU_mL	Average of Conc_PFU_mL	Average of Conc_PFU_mL
Iso_Spiked	2830000000	700000000	1290000000	4430000000
1	2000000000	500000000	80000000	10000000000
2	3000000000	1300000000	3000000000	1100000000
3	3500000000	300000000	800000000	2200000000
Waste_Spiked	170000	353	16.7	10
1	100000	470	30	10
2	110000	170	10	10
3	300000	420	10	10
Grand Total	1420000000	467000000	862000000	2960000000
Time	0.33	3	6	24
AVG_LOG_Removal	4.22134	6.29732	7.88787	8.6464
STD_LOG_Removal	0.18661	0.55134	1.05819	0.49023
1	4.30103	6.02687	6.42597	9
2	4.43573	6.88349	8.47712	8.04139
3	4.06695	5.85387	7.90309	8.34242
